# Supplementary material for: 4-Nitro­phthalo­nitrile
Source: Acta Crystallogr Sect E Struct Rep Online. 2014 Feb 22;70(Pt 3):o323. doi: 10.1107/S1600536814003468 (PMC3998506; doi:10.1107/S1600536814003468)
Supplement: Supplementary file 2 [file e-70-0o323-Isup2.hkl]

# 
# h,k,l, Fc-squared, Fo-squared, sigma(Fo-squared) and status flag 
# 
data_I
_shelx_title '  Pbca' 
_shelx_refln_list_code          4 
_shelx_F_calc_maximum      118.01 
_exptl_crystal_F_000       704.00 
_reflns_d_resolution_high  0.7934 
 
loop_ 
 _symmetry_equiv_pos_as_xyz 
 'x, y, z' 
 '-x+1/2, -y, z+1/2' 
 '-x, y+1/2, -z+1/2' 
 'x+1/2, -y+1/2, -z' 
 '-x, -y, -z' 
 'x-1/2, y, -z-1/2' 
 'x, -y-1/2, z-1/2' 
 '-x-1/2, y-1/2, z' 
 
_cell_length_a    12.8642 
_cell_length_b     9.2013 
_cell_length_c    13.2578 
_cell_angle_alpha  90.000 
_cell_angle_beta   90.000 
_cell_angle_gamma  90.000 
 
_shelx_F_squared_multiplier     1.000 
 
loop_ 
 _refln_index_h 
 _refln_index_k 
 _refln_index_l 
 _refln_F_squared_calc 
 _refln_F_squared_meas 
 _refln_F_squared_sigma 
 _refln_observed_status 
   6   0   0     8706.67     9067.35     23.16 o 
   8   0   0     2251.31     2473.11     19.33 o 
  10   0   0      207.11      163.43      4.43 o 
  12   0   0      121.28      108.72      3.76 o 
  14   0   0      680.04      585.74     11.21 o 
  16   0   0        0.09        0.22      0.51 o 
   2   1   0     2832.33     2632.99     16.72 o 
   4   1   0     2102.15     2017.44      6.14 o 
   6   1   0     1302.86     1414.32      7.77 o 
   8   1   0      411.15      329.49      5.99 o 
  10   1   0       22.78       28.47      1.56 o 
  12   1   0      126.63      101.15      3.70 o 
  14   1   0      456.01      442.94      5.31 o 
  16   1   0        4.30        3.11      0.68 o 
   0   2   0      218.13      256.19      2.96 o 
   2   2   0     1359.39     1156.84      5.48 o 
   4   2   0     1926.86     2013.62      7.69 o 
   6   2   0      175.33      181.04      2.52 o 
   8   2   0     2267.84     2290.10     14.01 o 
  10   2   0       74.30       76.67      2.21 o 
  12   2   0      501.39      525.78      6.81 o 
  14   2   0        0.48        0.82      0.55 o 
   2   3   0      616.79      574.21      2.47 o 
   4   3   0      165.51      200.85      2.70 o 
   6   3   0      410.34      412.95      5.76 o 
   8   3   0       22.04       16.15      1.88 o 
  10   3   0      222.55      235.23      4.47 o 
  12   3   0      433.83      430.33      5.05 o 
  14   3   0       38.77       34.83      2.67 o 
   0   4   0     1077.73     1068.99      8.32 o 
   2   4   0      952.83     1032.01      7.32 o 
   4   4   0       54.37       49.22      1.70 o 
   6   4   0     1112.10     1174.89     13.60 o 
   8   4   0       49.14       41.98      2.21 o 
  10   4   0       11.13       11.14      0.78 o 
  12   4   0       93.12       96.57      2.71 o 
  14   4   0       19.65       32.38      2.40 o 
   2   5   0     4613.16     4805.93     84.22 o 
   4   5   0      189.45      184.39      5.81 o 
   6   5   0     1497.97     1622.80     17.15 o 
   8   5   0      915.08      905.74      6.05 o 
  10   5   0      207.84      206.19      3.02 o 
  12   5   0       35.39       33.57      1.54 o 
  14   5   0      146.18      150.89      8.72 o 
   0   6   0     1737.56     1839.62     18.89 o 
   2   6   0     2658.01     2816.09     14.61 o 
   4   6   0      517.17      535.60      6.65 o 
   6   6   0      859.83      895.08      9.07 o 
   8   6   0     3058.20     2974.00     14.05 o 
  10   6   0      264.23      273.37      3.68 o 
  12   6   0     2897.02     2895.93     13.96 o 
   2   7   0     1121.51     1139.36     11.13 o 
   4   7   0      151.20      162.17      2.52 o 
   6   7   0      365.01      397.03      5.02 o 
   8   7   0     2803.59     2831.53     13.61 o 
  10   7   0      482.05      469.14      4.22 o 
  12   7   0      525.40      487.12      4.83 o 
   0   8   0     1420.95     1415.29     19.09 o 
   2   8   0       42.62       42.03      2.50 o 
   4   8   0      288.55      282.47      4.34 o 
   6   8   0        7.66        6.77      1.24 o 
   8   8   0        7.66        6.85      1.02 o 
  10   8   0        0.09       -0.21      0.78 o 
   2   9   0      133.34      139.15      4.29 o 
   4   9   0       22.22       25.28      1.47 o 
   6   9   0       18.68       17.84      1.26 o 
   8   9   0       30.74       25.90      1.25 o 
  10   9   0       20.56       21.02      1.39 o 
   0  10   0       15.32       12.32      1.21 o 
   2  10   0       90.56       89.70      2.33 o 
   4  10   0       17.87       17.45      1.05 o 
   6  10   0      134.83      125.79      4.19 o 
   8  10   0       60.37       54.78      2.30 o 
   2  11   0       20.84       21.79      1.20 o 
   4  11   0        0.01        0.47      0.59 o 
   1   1   1      600.48      529.61      3.89 o 
   2   1   1     7077.05     6053.16     18.71 o 
   3   1   1     1437.33     1428.44      3.83 o 
   4   1   1      560.92      461.02      3.64 o 
   5   1   1      854.37      823.94      3.03 o 
   6   1   1      202.22      201.47      1.66 o 
   7   1   1      606.59      675.43      3.68 o 
   8   1   1      357.10      421.62      5.47 o 
   9   1   1       45.98       44.04      1.93 o 
  10   1   1      126.34      117.22      1.69 o 
  11   1   1       16.49       16.02      0.79 o 
  12   1   1     1191.77     1125.31      8.19 o 
  13   1   1      269.60      273.98      3.99 o 
  14   1   1      158.98      169.47      2.32 o 
  15   1   1        0.26        0.67      0.36 o 
  16   1   1       17.72       21.28      0.93 o 
   0   2   1      847.74      847.04      3.95 o 
   1   2   1       74.70       68.23      0.93 o 
   2   2   1     9051.44     8075.78     12.19 o 
   3   2   1     6644.19     6436.21     14.73 o 
   4   2   1     1651.14     1671.24      8.21 o 
   5   2   1      282.61      302.28      2.57 o 
   6   2   1      686.96      626.38      5.16 o 
   7   2   1      234.35      228.72      3.33 o 
   8   2   1      689.56      669.18      7.69 o 
   9   2   1       50.11       64.46      4.08 o 
  10   2   1      355.23      365.85      4.05 o 
  11   2   1        8.08       11.85      0.74 o 
  12   2   1        0.56        1.32      0.68 o 
  13   2   1      135.19      143.54      2.94 o 
  14   2   1       60.45       54.25      1.31 o 
  15   2   1        0.05        1.28      0.31 o 
   1   3   1        0.71        2.25      0.30 o 
   2   3   1       92.36      101.05      2.23 o 
   3   3   1     1558.94     1641.83     18.45 o 
   4   3   1      959.55      950.90      5.21 o 
   5   3   1       63.02       64.52      1.41 o 
   6   3   1       31.99       24.40      0.93 o 
   7   3   1      885.65      963.71      7.41 o 
   8   3   1       31.59       32.67      1.53 o 
   9   3   1        3.77        5.25      0.41 o 
  10   3   1      123.13      113.26      1.89 o 
  11   3   1      106.39      110.54      2.24 o 
  12   3   1       24.94       25.55      1.05 o 
  13   3   1      194.12      202.90      3.24 o 
  14   3   1        0.09        0.87      0.47 o 
  15   3   1       24.01       23.06      0.82 o 
   0   4   1     2654.14     2549.22     27.89 o 
   1   4   1      333.46      360.67      2.73 o 
   2   4   1     2882.59     2830.15      9.92 o 
   3   4   1       93.38      114.85      1.81 o 
   4   4   1     1135.11     1193.01      5.79 o 
   5   4   1      325.02      357.91      3.99 o 
   6   4   1       17.27       17.69      1.38 o 
   7   4   1        5.24        4.35      0.86 o 
   8   4   1        0.56        1.36      0.44 o 
   9   4   1     1147.32     1159.90      5.08 o 
  10   4   1      832.44      834.21      4.05 o 
  11   4   1      182.67      189.64      2.40 o 
  12   4   1        3.14        2.40      0.62 o 
  13   4   1       63.47       65.85      1.84 o 
  14   4   1        0.70        0.99      0.49 o 
  15   4   1       42.50       54.12      1.19 o 
   1   5   1       30.63       26.66      1.06 o 
   2   5   1       26.47       31.99      1.09 o 
   3   5   1      599.17      698.67      5.58 o 
   4   5   1      124.97      125.78      2.13 o 
   5   5   1     1815.72     1918.83     12.04 o 
   6   5   1        2.61        3.50      0.91 o 
   7   5   1      474.87      477.75      3.46 o 
   8   5   1      206.55      206.50      2.23 o 
   9   5   1       28.51       26.85      0.86 o 
  10   5   1        3.84        5.45      0.48 o 
  11   5   1       20.64       20.16      0.90 o 
  12   5   1        2.71        1.83      0.40 o 
  13   5   1       35.18       37.90      1.54 o 
  14   5   1        0.12        1.21      0.58 o 
   0   6   1      509.54      589.41     10.94 o 
   1   6   1      175.59      197.98      2.89 o 
   2   6   1       64.59       74.41      1.60 o 
   3   6   1       20.84       17.61      1.95 o 
   4   6   1      693.76      766.87      6.83 o 
   5   6   1      327.97      339.17      3.89 o 
   6   6   1       21.46       17.71      0.74 o 
   7   6   1      296.53      300.48      3.14 o 
   8   6   1       10.39        9.86      0.77 o 
   9   6   1      884.47      897.61      5.07 o 
  10   6   1     2648.41     2703.79      8.45 o 
  11   6   1      721.60      735.26      4.78 o 
  12   6   1      256.77      256.40      2.79 o 
  13   6   1      239.74      235.32      3.67 o 
   1   7   1       28.24       35.50      1.22 o 
   2   7   1        8.97        7.26      0.62 o 
   3   7   1      378.45      366.45      4.72 o 
   4   7   1      708.76      700.52      6.81 o 
   5   7   1        6.89        6.72      0.52 o 
   6   7   1      439.66      442.03      3.82 o 
   7   7   1      594.13      597.71      4.74 o 
   8   7   1       87.76       95.64      1.75 o 
   9   7   1        0.00        0.40      0.49 o 
  10   7   1      429.87      435.26      3.29 o 
  11   7   1       40.84       45.69      1.19 o 
  12   7   1      207.33      195.50      2.19 o 
   0   8   1        2.13       11.82      2.01 o 
   1   8   1       44.07       42.82      1.51 o 
   2   8   1      177.58      183.53      2.99 o 
   3   8   1       34.67       41.50      1.25 o 
   4   8   1      103.33      103.91      1.85 o 
   5   8   1        2.15        1.98      0.49 o 
   6   8   1      474.99      493.43      4.57 o 
   7   8   1      268.12      289.84      3.46 o 
   8   8   1       74.86       79.03      1.79 o 
   9   8   1        2.08        1.75      0.41 o 
  10   8   1        4.02        3.20      0.63 o 
  11   8   1       13.61       11.54      0.88 o 
   1   9   1        0.03        1.02      0.46 o 
   2   9   1        0.42        1.74      0.85 o 
   3   9   1       93.42       89.62      1.80 o 
   4   9   1      114.73      119.37      2.09 o 
   5   9   1      407.59      417.23      3.83 o 
   6   9   1        2.94        3.25      0.63 o 
   7   9   1      171.37      177.52      2.63 o 
   8   9   1        0.55        0.86      0.49 o 
   9   9   1       69.87       68.73      1.55 o 
  10   9   1       46.31       47.74      1.81 o 
   0  10   1      102.30      104.69      2.47 o 
   1  10   1       28.80       28.44      0.98 o 
   2  10   1       72.95       71.70      1.64 o 
   3  10   1       40.34       39.43      1.21 o 
   4  10   1       34.41       35.34      1.12 o 
   5  10   1       35.09       34.36      0.91 o 
   6  10   1        0.19        0.01      0.27 o 
   7  10   1       10.49        8.52      0.55 o 
   8  10   1        5.11        5.07      0.81 o 
   1  11   1      154.72      145.44      3.06 o 
   2  11   1       68.43       56.95      1.25 o 
   3  11   1       12.59       10.10      0.76 o 
   4  11   1       12.81       12.87      0.67 o 
   5  11   1       39.56       36.26      1.72 o 
   0   0   2     1411.86     1288.86      5.78 o 
   1   0   2     5859.49     5130.01     13.01 o 
   2   0   2     6606.59     5972.53     15.98 o 
   3   0   2     1713.57     1527.98      8.22 o 
   4   0   2     1288.04     1317.47     26.83 o 
   5   0   2      498.27      552.58      4.32 o 
   6   0   2     1009.53      973.04      6.36 o 
   7   0   2      191.21      232.42      3.58 o 
   8   0   2     1093.94     1107.65     13.54 o 
   9   0   2       74.29       62.27      3.55 o 
  10   0   2      280.88      285.92      3.98 o 
  11   0   2       27.84       38.62      1.43 o 
  12   0   2        0.21        1.18      0.73 o 
  13   0   2        2.11        1.32      0.79 o 
  14   0   2        2.43        1.01      0.87 o 
  15   0   2      399.96      353.69      6.47 o 
  16   0   2       17.80       18.02      1.15 o 
   1   1   2     2306.10     2117.74      6.17 o 
   2   1   2     1180.36     1077.69      4.58 o 
   3   1   2     3561.97     3498.05     21.95 o 
   4   1   2     3134.72     2954.27      9.37 o 
   5   1   2     1468.36     1420.38      5.94 o 
   6   1   2        1.38        2.12      0.38 o 
   7   1   2     3949.36     4112.08     21.34 o 
   8   1   2      153.10      155.55      3.65 o 
   9   1   2       17.65       15.43      1.33 o 
  10   1   2       11.27        8.56      0.63 o 
  11   1   2       32.68       25.96      0.99 o 
  12   1   2      164.10      156.06      2.42 o 
  13   1   2      374.63      373.40      3.74 o 
  14   1   2       19.55       25.36      1.02 o 
  15   1   2       14.88       14.35      0.76 o 
  16   1   2       24.48       23.15      1.30 o 
   1   2   2     1033.38     1005.09      6.14 o 
   2   2   2     2987.29     2734.02      6.56 o 
   3   2   2     2074.63     2007.73      7.94 o 
   4   2   2     1628.56     1509.57     18.91 o 
   5   2   2       55.77       60.75      1.46 o 
   6   2   2     1167.28     1251.23      6.98 o 
   7   2   2      173.35      171.99      5.95 o 
   8   2   2      577.83      590.86      8.72 o 
   9   2   2       48.94       46.85      2.18 o 
  10   2   2       30.27       45.44      1.28 o 
  11   2   2        6.43        9.02      0.62 o 
  12   2   2      171.08      166.30      2.47 o 
  13   2   2        0.28        0.18      0.55 o 
  14   2   2      197.51      163.46      2.36 o 
  15   2   2        0.01        0.06      0.28 o 
   1   3   2    12371.33    11437.80     27.41 o 
   2   3   2     5155.49     5133.36     15.49 o 
   3   3   2     2916.06     2900.85     10.99 o 
   4   3   2       88.95       85.42      1.70 o 
   5   3   2       86.80       75.91      1.59 o 
   6   3   2     2927.90     3112.70     11.75 o 
   7   3   2      147.37      162.83      3.15 o 
   8   3   2      461.30      466.00     10.07 o 
   9   3   2       68.43       80.07      1.32 o 
  10   3   2      128.05      114.97      1.82 o 
  11   3   2        6.73        6.29      0.63 o 
  12   3   2        1.57        2.32      0.62 o 
  13   3   2       40.05       39.95      1.39 o 
  14   3   2      847.74      853.80      6.42 o 
  15   3   2       23.23       19.95      0.87 o 
   0   4   2      308.09      348.95     38.49 o 
   1   4   2      369.11      385.71      2.78 o 
   2   4   2     1034.51     1063.16      5.42 o 
   3   4   2      383.24      369.63      3.44 o 
   4   4   2      184.88      203.38      3.72 o 
   5   4   2      413.47      487.36      4.36 o 
   6   4   2       69.20       69.77      1.91 o 
   7   4   2      185.93      187.02      4.23 o 
   8   4   2        2.53        5.04      0.49 o 
   9   4   2     2206.88     2135.44     10.71 o 
  10   4   2      531.57      535.81      4.89 o 
  11   4   2      138.92      148.64      2.11 o 
  12   4   2        0.89        1.41      0.68 o 
  13   4   2        5.93        6.02      0.80 o 
  14   4   2       30.39       27.97      0.96 o 
  15   4   2      332.67      336.08      4.33 o 
   1   5   2       12.45       10.69      1.06 o 
   2   5   2      983.80     1010.56      6.84 o 
   3   5   2       16.87       24.16      0.92 o 
   4   5   2       30.98       28.51      1.16 o 
   5   5   2      397.59      428.51      4.33 o 
   6   5   2      275.46      329.32      4.57 o 
   7   5   2       19.63       15.43      0.80 o 
   8   5   2     1515.06     1459.46     12.56 o 
   9   5   2       27.26       23.57      1.07 o 
  10   5   2      584.64      588.07      4.14 o 
  11   5   2      184.32      194.36      2.50 o 
  12   5   2        3.31        3.32      0.49 o 
  13   5   2       67.19       71.95      2.03 o 
  14   5   2       26.80       36.91      1.46 o 
   0   6   2      374.75      391.41      9.17 o 
   1   6   2      263.70      279.25      4.05 o 
   2   6   2      154.34      138.34      2.54 o 
   3   6   2       90.47       92.11      2.25 o 
   4   6   2       10.04       10.18      0.98 o 
   5   6   2       10.99       10.46      0.58 o 
   6   6   2       90.29       76.74      1.55 o 
   7   6   2      436.67      436.07      3.77 o 
   8   6   2        4.58        4.31      0.57 o 
   9   6   2        1.35        1.50      0.61 o 
  10   6   2       24.06       23.56      1.05 o 
  11   6   2       21.85       24.81      1.11 o 
  12   6   2        9.44        8.67      0.66 o 
  13   6   2      207.66      199.56      4.89 o 
   1   7   2       12.98       12.86      0.74 o 
   2   7   2       65.32       75.37      2.83 o 
   3   7   2       16.84       19.33      0.86 o 
   4   7   2      301.44      294.52      3.00 o 
   5   7   2      244.65      239.99      3.04 o 
   6   7   2       10.78       11.37      0.79 o 
   7   7   2        1.03        1.26      0.49 o 
   8   7   2        1.14        1.99      0.51 o 
   9   7   2       20.51       20.57      0.93 o 
  10   7   2        9.32       10.65      0.65 o 
  11   7   2       48.96       48.38      1.22 o 
  12   7   2       85.80       85.20      1.23 o 
   0   8   2      662.98      665.01      9.59 o 
   1   8   2      457.63      451.60      7.75 o 
   2   8   2      513.21      520.17      5.64 o 
   3   8   2      273.95      281.32      3.43 o 
   4   8   2      125.08      132.65      2.26 o 
   5   8   2       32.30       34.52      1.21 o 
   6   8   2      268.07      279.84      3.19 o 
   7   8   2       54.05       56.02      1.57 o 
   8   8   2     1480.91     1505.86      9.43 o 
   9   8   2      487.20      499.23      4.75 o 
  10   8   2      111.81      105.30      2.07 o 
  11   8   2       13.09       11.40      0.84 o 
   1   9   2       12.12       13.47      1.19 o 
   2   9   2        1.84        1.93      0.71 o 
   3   9   2        0.04        0.58      0.47 o 
   4   9   2       11.61       11.45      0.80 o 
   5   9   2       77.19       78.32      1.89 o 
   6   9   2      309.30      304.11      4.21 o 
   7   9   2       69.35       73.06      1.72 o 
   8   9   2      101.09       98.84      1.81 o 
   9   9   2       87.42       84.10      2.51 o 
  10   9   2        8.85        7.98      0.61 o 
   0  10   2     1737.12     1732.36     19.63 o 
   1  10   2        6.64        8.69      0.97 o 
   2  10   2      167.20      166.59      2.46 o 
   3  10   2      218.00      226.93      3.21 o 
   4  10   2      128.03      134.66      2.42 o 
   5  10   2       19.78       18.94      0.78 o 
   6  10   2      105.44      102.96      1.58 o 
   7  10   2      165.26      147.24      1.76 o 
   1  11   2        4.20        4.16      0.40 o 
   2  11   2       10.32       10.11      0.53 o 
   3  11   2      150.15      135.15      4.10 o 
   4  11   2       60.44       46.11      2.01 o 
   1   1   3     1189.62     1092.47      4.22 o 
   2   1   3       73.32       67.93      1.44 o 
   3   1   3       20.28       26.73      1.01 o 
   4   1   3     3356.49     3386.01     33.27 o 
   5   1   3        6.30        6.80      0.65 o 
   6   1   3      108.87       98.75      3.95 o 
   7   1   3      557.76      485.18      4.58 o 
   8   1   3      159.01      163.61      3.67 o 
   9   1   3        0.13        0.73      0.62 o 
  10   1   3      185.70      193.40      2.41 o 
  11   1   3        1.63        2.27      0.52 o 
  12   1   3      541.82      540.11      4.07 o 
  13   1   3       66.87       59.80      1.42 o 
  14   1   3        5.91        5.10      0.98 o 
  15   1   3        4.06        4.03      0.47 o 
   1   2   3    13926.18    12592.95     29.40 o 
   2   2   3     4670.77     4271.98     15.30 o 
   3   2   3      182.28      204.84      1.84 o 
   4   2   3     1553.13     1489.27     12.61 o 
   5   2   3     3488.10     3597.14      9.15 o 
   6   2   3        9.46        5.43      0.61 o 
   7   2   3      351.42      360.75      5.63 o 
   8   2   3      425.80      437.24      9.12 o 
   9   2   3        3.73        2.59      0.56 o 
  10   2   3       28.93       33.80      1.64 o 
  11   2   3       14.60       18.64      0.94 o 
  12   2   3      318.06      296.78      3.05 o 
  13   2   3      291.84      286.83      2.93 o 
  14   2   3       10.06        9.37      0.67 o 
  15   2   3       45.84       44.06      1.24 o 
   1   3   3     2338.12     2375.46     12.56 o 
   2   3   3     2199.05     2260.98      8.60 o 
   3   3   3      944.91      979.66      5.20 o 
   4   3   3       93.73       98.90      2.01 o 
   5   3   3      317.19      350.92      4.66 o 
   6   3   3       42.59       52.62      1.71 o 
   7   3   3      844.99      838.46      9.14 o 
   8   3   3      353.94      363.86      6.28 o 
   9   3   3      630.31      584.85      6.43 o 
  10   3   3       52.18       47.08      1.25 o 
  11   3   3      413.79      445.23      4.30 o 
  12   3   3      503.81      481.25      4.78 o 
  13   3   3      129.94      133.61      2.09 o 
  14   3   3      113.21      130.03      2.44 o 
  15   3   3       82.09       82.22      1.56 o 
   0   4   3      130.15      187.04      3.35 o 
   1   4   3       36.80       33.11      1.03 o 
   2   4   3     1929.09     1923.51      7.99 o 
   3   4   3     1998.15     2136.97     10.12 o 
   4   4   3      331.39      379.10      3.85 o 
   5   4   3      144.79      161.23      2.60 o 
   6   4   3      149.23      140.01      2.95 o 
   7   4   3      847.44      818.34      9.67 o 
   8   4   3      574.43      576.01      4.35 o 
   9   4   3      507.28      511.23      4.41 o 
  10   4   3     4533.62     4506.62     18.94 o 
  11   4   3     1169.25     1170.89      7.61 o 
  12   4   3      439.51      458.48      5.20 o 
  13   4   3       47.97       49.15      1.61 o 
  14   4   3      142.31      161.38      2.64 o 
   1   5   3       16.34       10.80      0.73 o 
   2   5   3      204.48      233.54      6.10 o 
   3   5   3      267.29      291.23      4.20 o 
   4   5   3     1657.11     1713.30     10.25 o 
   5   5   3      147.45      165.78      3.25 o 
   6   5   3      175.90      167.78      4.02 o 
   7   5   3      197.41      184.99      2.83 o 
   8   5   3      450.69      450.01      4.83 o 
   9   5   3        3.89        3.45      0.55 o 
  10   5   3       77.04       77.13      1.69 o 
  11   5   3      215.39      218.58      2.92 o 
  12   5   3      374.07      393.77      3.87 o 
  13   5   3        1.24        2.25      0.68 o 
  14   5   3        0.11        0.38      0.42 o 
   0   6   3      837.84      849.31     13.84 o 
   1   6   3      183.82      179.20      3.42 o 
   2   6   3     1699.87     1687.72     12.82 o 
   3   6   3      261.10      262.01      4.28 o 
   4   6   3      245.03      254.86      3.70 o 
   5   6   3       80.62       85.24      1.50 o 
   6   6   3       82.50       87.97      1.82 o 
   7   6   3        1.39        1.83      0.41 o 
   8   6   3        5.96        5.71      0.57 o 
   9   6   3      155.95      154.78      2.29 o 
  10   6   3        0.08        0.32      0.51 o 
  11   6   3        3.32        3.09      0.60 o 
  12   6   3        2.07        2.17      0.46 o 
  13   6   3       14.55       11.91      0.71 o 
   1   7   3        0.15        0.46      0.43 o 
   2   7   3      155.59      158.60      1.94 o 
   3   7   3      141.47      143.26      2.09 o 
   4   7   3       49.00       51.15      1.22 o 
   5   7   3       44.62       39.64      1.30 o 
   6   7   3       78.13       78.18      1.93 o 
   7   7   3       62.80       65.33      1.49 o 
   8   7   3       40.01       44.27      1.31 o 
   9   7   3       20.36       21.12      0.92 o 
  10   7   3       14.88       16.38      0.76 o 
  11   7   3       56.89       60.68      1.30 o 
  12   7   3       30.75       29.67      1.15 o 
   0   8   3     1507.65     1459.35     13.65 o 
   1   8   3       85.63       86.65      2.16 o 
   2   8   3        7.97        9.63      0.86 o 
   3   8   3        0.28        1.20      0.54 o 
   4   8   3      181.19      176.15      2.58 o 
   5   8   3       25.09       27.13      1.09 o 
   6   8   3       69.39       70.62      1.65 o 
   7   8   3      350.76      364.00      3.78 o 
   8   8   3       66.59       68.63      1.84 o 
   9   8   3        1.89        2.26      0.57 o 
  10   8   3      290.42      293.58      7.84 o 
  11   8   3       68.68       62.32      2.27 o 
   1   9   3        0.03        0.96      0.55 o 
   2   9   3       16.45       16.77      1.02 o 
   3   9   3      174.44      180.91      2.38 o 
   4   9   3       67.79       73.34      1.56 o 
   5   9   3       19.24       17.81      0.86 o 
   6   9   3      221.56      211.03      2.89 o 
   7   9   3       43.99       48.17      1.37 o 
   8   9   3       28.88       27.48      1.20 o 
   9   9   3       73.96       71.69      1.75 o 
   0  10   3      162.35      161.72      3.66 o 
   1  10   3        6.67        9.20      0.72 o 
   2  10   3      689.97      709.44      5.58 o 
   3  10   3      326.09      310.28      3.64 o 
   4  10   3      147.09      137.84      2.37 o 
   5  10   3       29.88       35.20      0.89 o 
   6  10   3      364.83      346.76      3.09 o 
   7  10   3      117.81      107.95      2.46 o 
   1  11   3       71.83       74.53      1.43 o 
   2  11   3      172.50      157.97      2.18 o 
   3  11   3      141.85      141.61      2.04 o 
   4  11   3      233.26      203.27      2.70 o 
   0   0   4     4737.78     4133.49     26.62 o 
   1   0   4      608.71      603.01      4.88 o 
   2   0   4      764.45      820.58      4.52 o 
   3   0   4     1641.48     1535.94     11.07 o 
   4   0   4      160.67      132.15      3.50 o 
   5   0   4      189.57      206.77      3.99 o 
   6   0   4      614.04      611.10     23.33 o 
   7   0   4      633.97      725.90     10.88 o 
   8   0   4     1646.09     1601.45     17.78 o 
   9   0   4      106.97      105.96      3.39 o 
  10   0   4      487.16      511.01      4.86 o 
  11   0   4       24.25       21.55      1.14 o 
  12   0   4      717.45      720.79      8.57 o 
  13   0   4      136.79      144.27      3.84 o 
  14   0   4       76.27       68.18      2.00 o 
  15   0   4      174.84      176.98      3.04 o 
   1   1   4     2452.57     2344.23      9.41 o 
   2   1   4      497.20      474.16      5.21 o 
   3   1   4     6243.86     6144.88     13.29 o 
   4   1   4     1599.53     1587.73      5.14 o 
   5   1   4      160.09      157.44      2.22 o 
   6   1   4      124.72      124.95      2.26 o 
   7   1   4      371.12      370.46      3.56 o 
   8   1   4       37.94       24.09      1.58 o 
   9   1   4      201.80      202.37      2.74 o 
  10   1   4      409.08      414.44      3.54 o 
  11   1   4       32.65       34.94      1.22 o 
  12   1   4       50.33       49.76      1.22 o 
  13   1   4      107.12      111.93      1.84 o 
  14   1   4       16.03       13.39      0.82 o 
  15   1   4       12.19       10.41      0.80 o 
   0   2   4     4390.62     4248.94     18.72 o 
   1   2   4     2995.19     3061.08      9.19 o 
   2   2   4      302.99      280.73      2.82 o 
   3   2   4       67.08       75.06      1.52 o 
   4   2   4       85.90       78.61      1.55 o 
   5   2   4       94.62      104.44      2.05 o 
   6   2   4      207.39      209.21      2.70 o 
   7   2   4      590.92      607.71      7.54 o 
   8   2   4      157.93      158.55      3.11 o 
   9   2   4     2163.52     2126.94     21.26 o 
  10   2   4      858.01      846.90      6.72 o 
  11   2   4      148.51      140.89      2.30 o 
  12   2   4        0.45        1.72      0.43 o 
  13   2   4        0.27        1.57      0.45 o 
  14   2   4      221.35      245.24      4.51 o 
  15   2   4       61.51       88.42      1.97 o 
   1   3   4     1487.00     1456.47      9.63 o 
   2   3   4      361.11      381.72      4.98 o 
   3   3   4      131.73      187.05      2.40 o 
   4   3   4      120.43      164.95      2.36 o 
   5   3   4     1116.54     1097.22      6.18 o 
   6   3   4      267.49      292.60      4.70 o 
   7   3   4      876.71      919.66      9.83 o 
   8   3   4     1686.16     1628.85      7.41 o 
   9   3   4       18.76       16.08      0.72 o 
  10   3   4      480.66      447.52      4.39 o 
  11   3   4       58.99       50.34      1.91 o 
  12   3   4       18.30       18.28      1.20 o 
  13   3   4       40.74       39.70      1.30 o 
  14   3   4       66.97       64.75      1.79 o 
  15   3   4       26.31       25.30      0.83 o 
   0   4   4     1932.29     1966.65     39.69 o 
   1   4   4      443.41      438.39      3.73 o 
   2   4   4      754.51      800.60      5.31 o 
   3   4   4     5218.26     5279.47     19.51 o 
   4   4   4       19.26       12.70      1.16 o 
   5   4   4       28.07       23.23      1.25 o 
   6   4   4     1266.12     1337.07      9.38 o 
   7   4   4      136.73      124.36      2.71 o 
   8   4   4       28.05       35.83      1.14 o 
   9   4   4       39.92       41.32      1.62 o 
  10   4   4      516.26      551.25      5.50 o 
  11   4   4       33.81       39.44      1.46 o 
  12   4   4        1.53        3.37      0.78 o 
  13   4   4      140.73      154.43      2.64 o 
  14   4   4      363.32      348.79      5.94 o 
   1   5   4     1815.75     1859.75      8.90 o 
   2   5   4      259.48      277.76      4.19 o 
   3   5   4      131.85      141.24      3.07 o 
   4   5   4        0.25        0.59      0.59 o 
   5   5   4       49.67       46.88      1.97 o 
   6   5   4      277.73      295.50      4.14 o 
   7   5   4      149.00      142.55      2.15 o 
   8   5   4       32.86       37.50      1.26 o 
   9   5   4       28.68       31.29      1.20 o 
  10   5   4       67.76       69.82      1.82 o 
  11   5   4       46.71       44.87      1.37 o 
  12   5   4       50.34       53.41      1.44 o 
  13   5   4      156.26      160.60      2.75 o 
  14   5   4      261.28      272.78      5.43 o 
   0   6   4      711.85      708.07     13.01 o 
   1   6   4      176.84      178.93      3.59 o 
   2   6   4       48.86       52.34      2.42 o 
   3   6   4      306.62      323.94      4.92 o 
   4   6   4       36.09       39.96      1.06 o 
   5   6   4       33.79       33.66      0.99 o 
   6   6   4        0.59        1.53      0.43 o 
   7   6   4       21.19       23.96      0.95 o 
   8   6   4      380.93      373.61      3.57 o 
   9   6   4      261.74      276.20      3.52 o 
  10   6   4       14.88       14.67      0.89 o 
  11   6   4       52.81       48.91      1.40 o 
  12   6   4      127.25      130.13      2.46 o 
  13   6   4       52.40       46.54      1.15 o 
   1   7   4        0.07        1.10      0.56 o 
   2   7   4       34.32       32.15      0.97 o 
   3   7   4       48.64       50.19      1.27 o 
   4   7   4      131.72      129.55      3.09 o 
   5   7   4      437.35      435.07      4.46 o 
   6   7   4       16.43       14.81      0.88 o 
   7   7   4       14.59       12.21      0.81 o 
   8   7   4       33.55       32.40      1.14 o 
   9   7   4       28.77       27.52      0.99 o 
  10   7   4       12.12       11.69      0.69 o 
  11   7   4        1.28        1.66      0.40 o 
  12   7   4       48.62       45.67      3.82 o 
   0   8   4     1056.78     1064.72     21.34 o 
   1   8   4       92.13      100.57      2.33 o 
   2   8   4        6.20        6.92      0.95 o 
   3   8   4       12.99       14.01      0.82 o 
   4   8   4       33.66       32.86      1.18 o 
   5   8   4       69.30       69.64      1.65 o 
   6   8   4      504.23      489.99      4.13 o 
   7   8   4        0.93        1.72      0.43 o 
   8   8   4       14.96       14.95      0.82 o 
   9   8   4       86.49       83.15      1.91 o 
  10   8   4       76.14       68.98      1.74 o 
   1   9   4      283.81      289.48      3.73 o 
   2   9   4      224.24      228.15      3.18 o 
   3   9   4      106.53      116.70      1.88 o 
   4   9   4      162.19      166.58      2.23 o 
   5   9   4      439.84      446.40      3.54 o 
   6   9   4      201.58      212.90      2.78 o 
   7   9   4      253.34      254.03      3.53 o 
   8   9   4        1.35        1.27      0.46 o 
   9   9   4       34.75       41.53      1.45 o 
   0  10   4      584.35      577.17      7.22 o 
   1  10   4      252.32      247.54      3.01 o 
   2  10   4     1018.09     1065.97      6.82 o 
   3  10   4        2.72        2.78      0.70 o 
   4  10   4       12.75       11.73      0.81 o 
   5  10   4       80.22       72.86      1.71 o 
   6  10   4      100.05       92.30      2.45 o 
   7  10   4      104.59       98.06      1.97 o 
   1  11   4       36.44       33.97      0.93 o 
   2  11   4       44.85       45.33      1.01 o 
   3  11   4       35.68       29.82      0.87 o 
   1   1   5     1227.47     1079.10      5.85 o 
   2   1   5      716.55      655.09      3.38 o 
   3   1   5     2165.55     2153.37     10.55 o 
   4   1   5     1197.42     1173.68     11.32 o 
   5   1   5        9.77       14.77      2.55 o 
   6   1   5      279.00      287.91      3.69 o 
   7   1   5       20.30       18.12      1.01 o 
   8   1   5       14.24       17.55      1.35 o 
   9   1   5     1068.69     1015.40      6.13 o 
  10   1   5      269.16      267.80      2.63 o 
  11   1   5      808.23      806.18      5.06 o 
  12   1   5      209.67      208.73      2.33 o 
  13   1   5      101.93      104.67      1.69 o 
  14   1   5      108.24      105.94      1.73 o 
  15   1   5       48.25       45.04      1.40 o 
   0   2   5      357.14      397.80      4.40 o 
   1   2   5       89.47       91.49      1.77 o 
   2   2   5      877.67      844.87      5.36 o 
   3   2   5      253.42      256.30      4.44 o 
   4   2   5     2842.99     2975.89     11.20 o 
   5   2   5      136.94      164.42      3.02 o 
   6   2   5        0.04        1.67      0.61 o 
   7   2   5       14.84       13.96      1.07 o 
   8   2   5      301.09      300.55      4.87 o 
   9   2   5       10.54       14.52      0.80 o 
  10   2   5     5309.07     5188.32     37.26 o 
  11   2   5       56.53       57.43      1.65 o 
  12   2   5       15.28       15.44      0.86 o 
  13   2   5      146.40      138.53      2.11 o 
  14   2   5      402.18      408.63      8.24 o 
  15   2   5       98.30       98.85      4.86 o 
   1   3   5        0.08        2.23      0.63 o 
   2   3   5       62.29       38.42      1.13 o 
   3   3   5     1616.42     1602.28      7.29 o 
   4   3   5        7.71        8.22      0.66 o 
   5   3   5     1022.26     1074.89      7.85 o 
   6   3   5       91.46       99.21      2.53 o 
   7   3   5      540.65      526.43      7.70 o 
   8   3   5        5.01        3.89      0.48 o 
   9   3   5       23.39       20.04      0.99 o 
  10   3   5        9.04        7.56      0.91 o 
  11   3   5      266.89      259.93      3.28 o 
  12   3   5       32.64       31.75      1.17 o 
  13   3   5       79.76       73.04      1.65 o 
  14   3   5       27.22       30.66      1.20 o 
   0   4   5     1331.50     1313.48     26.11 o 
   1   4   5     1356.87     1459.05     12.52 o 
   2   4   5     5723.57     5574.76     22.51 o 
   3   4   5      336.02      341.83      3.78 o 
   4   4   5      118.57      112.00      2.27 o 
   5   4   5       12.98       16.05      1.18 o 
   6   4   5       40.12       44.70      1.87 o 
   7   4   5      236.16      234.38      2.34 o 
   8   4   5      397.90      413.27      3.46 o 
   9   4   5       97.72       95.23      2.39 o 
  10   4   5       38.07       40.99      1.37 o 
  11   4   5      197.00      197.87      2.66 o 
  12   4   5      146.21      131.39      2.32 o 
  13   4   5      135.80      131.00      2.33 o 
  14   4   5        7.46        8.14      0.77 o 
   1   5   5     1514.57     1497.34      8.15 o 
   2   5   5     2394.41     2416.36     29.46 o 
   3   5   5     1976.67     1945.91     18.56 o 
   4   5   5      119.51      143.00      2.98 o 
   5   5   5        4.13       11.11      0.96 o 
   6   5   5      498.11      486.93      4.26 o 
   7   5   5      179.32      174.59      2.60 o 
   8   5   5      604.65      589.50      4.77 o 
   9   5   5        4.66        6.19      1.04 o 
  10   5   5       16.55       19.56      1.15 o 
  11   5   5       35.18       31.81      1.15 o 
  12   5   5       58.27       52.74      1.34 o 
  13   5   5       82.49       87.43      1.90 o 
   0   6   5      223.88      219.20      7.54 o 
   1   6   5       52.46       47.66      1.75 o 
   2   6   5      453.22      455.68      3.95 o 
   3   6   5      460.56      490.83      6.37 o 
   4   6   5        9.48       10.76      1.97 o 
   5   6   5        7.14        5.89      0.49 o 
   6   6   5       94.60      102.07      1.97 o 
   7   6   5      275.22      273.38      3.20 o 
   8   6   5      195.36      196.98      2.70 o 
   9   6   5        0.02        0.72      0.66 o 
  10   6   5      101.69      103.44      2.15 o 
  11   6   5      287.59      285.16      3.49 o 
  12   6   5        0.17        0.00      0.58 o 
  13   6   5       19.80       24.78      1.34 o 
   1   7   5       35.95       38.51      1.28 o 
   2   7   5      133.12      133.66      2.39 o 
   3   7   5        2.58        2.47      0.57 o 
   4   7   5      206.08      207.33      3.05 o 
   5   7   5        9.25        6.61      0.71 o 
   6   7   5        2.43        0.55      0.49 o 
   7   7   5      160.50      159.15      2.44 o 
   8   7   5      218.30      219.90      4.23 o 
   9   7   5      314.04      322.94      3.18 o 
  10   7   5        0.79        0.47      0.36 o 
  11   7   5      256.73      253.58      3.76 o 
   0   8   5       30.82       34.14      1.88 o 
   1   8   5      530.17      549.39      5.85 o 
   2   8   5      811.59      839.65      8.88 o 
   3   8   5       24.49       24.38      1.02 o 
   4   8   5      147.78      136.29      2.37 o 
   5   8   5      112.63      105.23      2.08 o 
   6   8   5        2.53        2.06      0.50 o 
   7   8   5        2.00        4.00      0.49 o 
   8   8   5       27.59       22.81      1.00 o 
   9   8   5      106.09      109.88      2.42 o 
  10   8   5       48.71       45.82      1.99 o 
   1   9   5      150.84      162.27      2.76 o 
   2   9   5      295.95      311.83      3.38 o 
   3   9   5      386.59      416.53      4.93 o 
   4   9   5        2.70        2.66      0.54 o 
   5   9   5        5.01        3.38      0.54 o 
   6   9   5      115.41      117.52      1.62 o 
   7   9   5       82.09       77.10      3.02 o 
   8   9   5       40.01       37.07      2.20 o 
   9   9   5       34.25       25.72      1.37 o 
   0  10   5      404.00      385.50      4.49 o 
   1  10   5       16.55       17.58      0.86 o 
   2  10   5       17.85       17.30      0.97 o 
   3  10   5      248.53      242.68      3.73 o 
   4  10   5       49.08       49.07      1.51 o 
   5  10   5       89.48       84.13      2.93 o 
   6  10   5       18.68       23.23      1.08 o 
   1  11   5       58.53       47.94      1.46 o 
   0   0   6      707.14      673.65      8.01 o 
   1   0   6      252.89      288.00      3.68 o 
   2   0   6     2817.25     2753.15     11.28 o 
   3   0   6      661.92      648.69      6.56 o 
   4   0   6      123.84       99.32      3.68 o 
   5   0   6      410.67      462.07      8.10 o 
   6   0   6     3461.76     3489.07     15.96 o 
   7   0   6     3263.52     3189.17     22.71 o 
   8   0   6      831.71      825.71     14.93 o 
   9   0   6     1510.77     1518.56     10.91 o 
  10   0   6     1361.10     1359.39      8.72 o 
  11   0   6      131.16      132.43      2.52 o 
  12   0   6      931.61      942.73      7.18 o 
  13   0   6      413.81      454.07      4.50 o 
  14   0   6      529.84      570.96     25.97 o 
  15   0   6      214.35      277.23      4.73 o 
   1   1   6      353.17      328.14      2.33 o 
   2   1   6     2817.88     2882.82      8.86 o 
   3   1   6      520.37      614.79      5.88 o 
   4   1   6       46.35       59.82      2.08 o 
   5   1   6      180.38      152.51      2.27 o 
   6   1   6      172.18      167.66      3.77 o 
   7   1   6       60.13       61.00      2.29 o 
   8   1   6     1630.59     1541.90      7.39 o 
   9   1   6      532.07      516.58      4.58 o 
  10   1   6       16.34       16.10      0.87 o 
  11   1   6      560.92      570.88      5.66 o 
  12   1   6       54.39       57.71      1.42 o 
  13   1   6        1.95        2.72      0.59 o 
  14   1   6      122.26      112.57      2.65 o 
  15   1   6      111.89      102.52      1.99 o 
   0   2   6      540.68      529.27      9.66 o 
   1   2   6       20.65       23.10      1.02 o 
   2   2   6       19.48       18.74      0.92 o 
   3   2   6      529.82      536.24      4.68 o 
   4   2   6      166.79      195.31      3.60 o 
   5   2   6        2.60        1.75      0.63 o 
   6   2   6      898.03      872.82     10.21 o 
   7   2   6        0.01        0.53      0.46 o 
   8   2   6      159.81      165.38      2.18 o 
   9   2   6      313.34      305.13      5.26 o 
  10   2   6     1921.36     1863.88     15.00 o 
  11   2   6       31.50       30.30      1.34 o 
  12   2   6       41.60       43.63      1.26 o 
  13   2   6       73.80       79.83      1.70 o 
  14   2   6      285.87      297.33      4.45 o 
   1   3   6      995.18     1008.92      6.38 o 
   2   3   6      544.68      508.45      4.79 o 
   3   3   6      238.88      250.09      3.06 o 
   4   3   6      855.21      857.40      9.64 o 
   5   3   6      362.52      370.10      4.85 o 
   6   3   6       36.15       29.16      1.56 o 
   7   3   6     1156.56     1082.33      6.01 o 
   8   3   6       30.24       31.37      0.96 o 
   9   3   6       70.83       70.56      1.49 o 
  10   3   6      315.82      317.20      3.95 o 
  11   3   6       98.21      100.90      2.02 o 
  12   3   6      150.84      149.66      2.49 o 
  13   3   6      246.31      249.62      3.07 o 
  14   3   6       68.35       67.29      1.94 o 
   0   4   6     2124.01     2099.45     20.05 o 
   1   4   6      563.42      557.75      6.00 o 
   2   4   6      172.03      187.56      3.43 o 
   3   4   6      170.67      166.25      2.75 o 
   4   4   6       59.33       68.63      1.85 o 
   5   4   6        1.07        0.79      0.49 o 
   6   4   6      212.26      221.49      2.74 o 
   7   4   6        1.19        0.61      0.34 o 
   8   4   6       69.93       70.49      1.66 o 
   9   4   6      123.95      116.04      2.08 o 
  10   4   6      273.06      269.81      3.65 o 
  11   4   6      173.19      176.41      2.67 o 
  12   4   6      283.32      282.83      3.46 o 
  13   4   6        2.79        2.71      0.42 o 
  14   4   6       10.57       14.51      1.18 o 
   1   5   6      585.94      562.58      5.25 o 
   2   5   6      150.87      166.91      3.57 o 
   3   5   6        1.70        1.51      1.09 o 
   4   5   6      627.65      636.68      5.10 o 
   5   5   6        0.33        1.47      0.38 o 
   6   5   6       54.07       42.36      1.13 o 
   7   5   6      116.68      121.81      2.21 o 
   8   5   6        2.59        4.80      0.65 o 
   9   5   6        3.93        4.34      0.62 o 
  10   5   6       22.11       22.76      1.32 o 
  11   5   6       41.02       37.09      1.43 o 
  12   5   6        8.03        9.25      0.90 o 
  13   5   6        0.61        0.72      0.40 o 
   0   6   6      797.69      784.41     10.39 o 
   1   6   6      153.17      139.72      2.00 o 
   2   6   6      302.85      319.64      4.28 o 
   3   6   6      370.89      408.17      3.67 o 
   4   6   6      468.45      464.67      4.97 o 
   5   6   6      375.01      348.88      4.43 o 
   6   6   6      150.14      125.99      2.68 o 
   7   6   6      116.47      131.63      2.21 o 
   8   6   6        9.77       13.57      0.96 o 
   9   6   6       99.85       99.18      2.19 o 
  10   6   6      186.41      168.69      3.35 o 
  11   6   6      107.08      119.09      2.08 o 
  12   6   6       33.91       30.72      1.06 o 
   1   7   6     1870.35     1905.76     10.05 o 
   2   7   6       57.56       56.32      1.81 o 
   3   7   6      370.53      372.83      4.09 o 
   4   7   6        0.23        1.50      0.60 o 
   5   7   6      572.95      571.10      5.53 o 
   6   7   6       62.86       69.85      2.27 o 
   7   7   6      118.88      100.83      2.05 o 
   8   7   6        5.76        5.60      0.72 o 
   9   7   6       62.13       57.02      1.47 o 
  10   7   6       21.18       26.06      1.15 o 
  11   7   6        0.10        0.49      0.31 o 
   0   8   6     1997.37     2090.32     13.24 o 
   1   8   6      628.03      651.80      5.61 o 
   2   8   6      727.08      742.02      5.93 o 
   3   8   6        1.64        2.16      0.60 o 
   4   8   6        9.18       10.42      0.92 o 
   5   8   6      105.46      100.54      2.03 o 
   6   8   6       48.04       40.63      1.28 o 
   7   8   6        0.15        0.82      0.45 o 
   8   8   6      363.48      360.58      5.61 o 
   9   8   6      152.45      168.70      4.59 o 
  10   8   6      116.52      116.92      2.09 o 
   1   9   6       14.42       14.02      0.92 o 
   2   9   6       41.67       47.61      1.33 o 
   3   9   6        5.04        5.92      0.53 o 
   4   9   6        0.83        2.18      0.52 o 
   5   9   6       25.73       21.32      0.92 o 
   6   9   6      121.64      120.40      2.06 o 
   7   9   6        1.11        1.09      0.37 o 
   8   9   6        0.00        0.51      0.31 o 
   0  10   6      108.74      101.69      2.16 o 
   1  10   6       33.08       31.77      0.88 o 
   2  10   6        2.26        2.73      0.48 o 
   3  10   6        7.49        6.15      0.84 o 
   4  10   6       13.11        9.17      0.70 o 
   5  10   6       20.63       19.21      0.99 o 
   1   1   7      235.30      183.60      2.30 o 
   2   1   7       48.30       54.70      1.05 o 
   3   1   7     3587.46     3792.94     26.34 o 
   4   1   7     1833.67     1848.01     25.21 o 
   5   1   7      483.69      495.92      6.63 o 
   6   1   7      800.90      790.05      6.97 o 
   7   1   7      266.08      250.29      2.75 o 
   8   1   7      129.67      121.86      2.00 o 
   9   1   7     1199.26     1141.02     17.54 o 
  10   1   7      319.57      321.03      4.39 o 
  11   1   7     1610.19     1621.68      8.45 o 
  12   1   7      102.15      101.56      2.02 o 
  13   1   7       59.42       69.41      1.62 o 
  14   1   7      149.54      160.06      4.28 o 
   0   2   7       57.77       57.01      1.63 o 
   1   2   7       50.13       71.35      1.57 o 
   2   2   7      813.73      792.73      5.07 o 
   3   2   7      381.31      376.82      5.59 o 
   4   2   7       10.81       16.33      1.09 o 
   5   2   7      297.49      312.34      4.45 o 
   6   2   7       36.76       35.04      1.41 o 
   7   2   7       10.58       11.64      0.79 o 
   8   2   7       88.74       88.62      1.77 o 
   9   2   7       47.12       44.80      1.98 o 
  10   2   7       25.12       25.84      1.22 o 
  11   2   7      427.50      429.58      4.45 o 
  12   2   7       33.51       33.55      1.07 o 
  13   2   7       41.31       39.26      1.15 o 
  14   2   7        2.08        2.62      0.54 o 
   1   3   7      314.69      302.07      5.12 o 
   2   3   7       10.71       10.62      0.69 o 
   3   3   7       32.19       25.59      1.24 o 
   4   3   7      168.44      170.06      3.30 o 
   5   3   7      132.47      118.73      2.89 o 
   6   3   7      259.07      255.78      2.52 o 
   7   3   7      314.08      278.47      2.42 o 
   8   3   7       80.91       70.34      1.57 o 
   9   3   7       31.21       27.31      1.03 o 
  10   3   7       18.59       18.42      0.87 o 
  11   3   7        0.03        1.32      0.77 o 
  12   3   7        5.13        4.56      0.60 o 
  13   3   7       32.32       29.77      1.07 o 
  14   3   7       71.31       71.76      2.57 o 
   0   4   7     1119.26     1126.59     15.49 o 
   1   4   7      140.63      141.18      3.11 o 
   2   4   7      401.53      379.61      5.13 o 
   3   4   7       11.89       13.07      1.51 o 
   4   4   7      297.20      313.78      4.73 o 
   5   4   7      139.63      121.39      1.86 o 
   6   4   7        0.18        1.30      0.38 o 
   7   4   7      103.32       96.23      1.91 o 
   8   4   7        5.83        6.80      0.62 o 
   9   4   7       19.87       20.12      0.92 o 
  10   4   7        0.80        1.25      0.58 o 
  11   4   7      154.44      156.48      2.38 o 
  12   4   7        5.46        6.61      0.53 o 
  13   4   7       42.77       41.71      2.12 o 
   1   5   7      330.60      336.94      4.17 o 
   2   5   7       51.23       43.93      1.42 o 
   3   5   7        0.58        0.17      0.77 o 
   4   5   7      135.64      126.51      2.59 o 
   5   5   7       59.55       61.26      1.66 o 
   6   5   7       88.45       72.90      1.67 o 
   7   5   7      155.68      136.21      2.62 o 
   8   5   7       36.91       29.63      1.12 o 
   9   5   7       77.41       82.58      2.04 o 
  10   5   7       38.23       40.91      1.81 o 
  11   5   7       22.97       23.94      1.23 o 
  12   5   7       25.85       37.75      1.79 o 
   0   6   7      107.10      102.45      2.68 o 
   1   6   7     2247.13     2271.60      9.35 o 
   2   6   7      894.61      925.95      9.37 o 
   3   6   7       17.81       17.83      1.16 o 
   4   6   7      992.37     1013.04      7.59 o 
   5   6   7      373.79      332.35      4.37 o 
   6   6   7      432.68      457.79      5.01 o 
   7   6   7      141.83      141.92      2.24 o 
   8   6   7      116.93      126.78      3.00 o 
   9   6   7      244.95      249.57      3.12 o 
  10   6   7       80.03       89.79      2.70 o 
  11   6   7      219.10      240.15      2.94 o 
  12   6   7        3.69        7.83      0.73 o 
   1   7   7      823.61      847.71      6.19 o 
   2   7   7       74.66       87.44      2.25 o 
   3   7   7     1085.55     1111.84      7.65 o 
   4   7   7        0.72        1.39      0.58 o 
   5   7   7      125.66      125.32      2.98 o 
   6   7   7       59.95       58.13      1.80 o 
   7   7   7        9.92        7.28      0.82 o 
   8   7   7        0.00        0.64      0.57 o 
   9   7   7      177.85      168.47      2.91 o 
  10   7   7       18.46       25.11      1.47 o 
  11   7   7      158.40      168.34      3.35 o 
   0   8   7      285.25      316.49      6.85 o 
   1   8   7       10.27       11.60      0.94 o 
   2   8   7      101.37      104.08      2.05 o 
   3   8   7      844.52      842.64      6.10 o 
   4   8   7      195.77      194.92      4.06 o 
   5   8   7       24.54       22.11      1.28 o 
   6   8   7        1.87        1.53      0.55 o 
   7   8   7        8.79        8.67      0.65 o 
   8   8   7      114.52      116.83      2.25 o 
   9   8   7        4.29        3.37      0.58 o 
   1   9   7       36.25       42.09      1.19 o 
   2   9   7       91.64       98.51      1.71 o 
   3   9   7       19.98       21.95      0.84 o 
   4   9   7        8.23        7.63      0.86 o 
   5   9   7       18.36       17.96      0.72 o 
   6   9   7      119.81      118.63      1.63 o 
   7   9   7       44.68       45.51      1.45 o 
   0  10   7       85.48       86.74      3.33 o 
   1  10   7       19.48       16.88      0.66 o 
   2  10   7      210.21      219.23      2.82 o 
   3  10   7        0.10        0.26      0.26 o 
   4  10   7        3.48        1.59      0.33 o 
   0   0   8       50.59       36.24      2.32 o 
   1   0   8     1888.34     1903.70     45.91 o 
   2   0   8      884.90      905.29      7.83 o 
   3   0   8     2264.53     2367.88     20.41 o 
   4   0   8     1611.76     1724.18     17.88 o 
   5   0   8        1.34       13.53      4.33 o 
   6   0   8       39.68       29.61      1.32 o 
   7   0   8      354.90      372.79      5.45 o 
   8   0   8       34.90       35.64      1.89 o 
   9   0   8     5218.26     5133.28     66.49 o 
  10   0   8     2520.99     2485.14     18.54 o 
  11   0   8      479.64      492.39      6.24 o 
  12   0   8      187.30      193.46      3.60 o 
  13   0   8      935.09      943.92      6.73 o 
  14   0   8       52.23       59.08      2.21 o 
   1   1   8        0.26        3.63      0.65 o 
   2   1   8       13.01       22.88      1.20 o 
   3   1   8       39.88       39.71      2.00 o 
   4   1   8      144.70      157.28      3.95 o 
   5   1   8       51.14       61.88      2.57 o 
   6   1   8      213.91      201.36      2.34 o 
   7   1   8      476.73      444.07      3.60 o 
   8   1   8      497.49      476.58      4.70 o 
   9   1   8      460.96      445.74      8.48 o 
  10   1   8        2.30        2.77      0.67 o 
  11   1   8     1024.63     1036.36      6.81 o 
  12   1   8       66.47       65.29      1.24 o 
  13   1   8      345.64      346.16      3.18 o 
  14   1   8      146.25      135.10      2.36 o 
   0   2   8      533.30      540.56      6.55 o 
   1   2   8      380.22      399.85      4.13 o 
   2   2   8       97.84      107.73      1.84 o 
   3   2   8       51.74       53.91      1.92 o 
   4   2   8       20.60       17.40      1.23 o 
   5   2   8        3.96        5.66      0.96 o 
   6   2   8        7.68       10.15      0.59 o 
   7   2   8      693.62      701.62      5.19 o 
   8   2   8      340.53      331.88      4.04 o 
   9   2   8      169.30      162.90      2.88 o 
  10   2   8       68.62       68.56      1.67 o 
  11   2   8       69.83       71.54      1.47 o 
  12   2   8      147.26      147.04      2.13 o 
  13   2   8      153.08      154.80      2.22 o 
   1   3   8      487.45      474.31      7.06 o 
   2   3   8      515.55      500.70      6.92 o 
   3   3   8      852.24      773.98      6.97 o 
   4   3   8        3.39        5.44      0.70 o 
   5   3   8       33.10       41.17      1.30 o 
   6   3   8      740.14      711.16      4.57 o 
   7   3   8      227.57      207.53      2.67 o 
   8   3   8       26.99       20.34      0.82 o 
   9   3   8        2.32        2.75      0.50 o 
  10   3   8        0.92        1.48      0.46 o 
  11   3   8        1.31        0.99      0.46 o 
  12   3   8        3.16        3.44      0.51 o 
  13   3   8        6.67        8.18      0.57 o 
   0   4   8        3.24        2.11      1.23 o 
   1   4   8        0.22        0.05      0.87 o 
   2   4   8       67.86       67.08      1.98 o 
   3   4   8       61.59       59.87      2.25 o 
   4   4   8        0.45        0.03      0.47 o 
   5   4   8      125.41       96.79      2.02 o 
   6   4   8        0.50        4.27      0.56 o 
   7   4   8        0.62        2.24      0.50 o 
   8   4   8       20.79       14.58      0.86 o 
   9   4   8      365.02      373.01      5.55 o 
  10   4   8        5.29        4.28      0.61 o 
  11   4   8       40.19       39.15      1.15 o 
  12   4   8       37.60       36.77      1.29 o 
  13   4   8        0.62        0.80      0.37 o 
   1   5   8     3010.52     2912.04     14.59 o 
   2   5   8        9.22       10.44      0.98 o 
   3   5   8       20.27       22.11      1.45 o 
   4   5   8       81.98       76.98      3.13 o 
   5   5   8        7.87        6.71      0.80 o 
   6   5   8       60.82       64.13      1.67 o 
   7   5   8     1140.60     1029.28      7.98 o 
   8   5   8       30.53       34.69      1.57 o 
   9   5   8      182.65      183.00      3.17 o 
  10   5   8        0.21        0.49      0.45 o 
  11   5   8       10.10        5.22      0.61 o 
  12   5   8       47.38       37.37      1.08 o 
   0   6   8     1132.26     1079.91      9.66 o 
   1   6   8      820.16      798.14      5.84 o 
   2   6   8      975.59      974.00      8.23 o 
   3   6   8      225.73      227.40      4.68 o 
   4   6   8       26.80       35.30      1.74 o 
   5   6   8      422.08      393.51      5.15 o 
   6   6   8      105.56       84.27      1.92 o 
   7   6   8        7.18        7.26      0.89 o 
   8   6   8      158.47      142.17      2.73 o 
   9   6   8        0.47        0.85      0.43 o 
  10   6   8        8.18        4.68      0.62 o 
  11   6   8       40.73       31.54      1.79 o 
   1   7   8      217.33      231.35      2.93 o 
   2   7   8      434.58      463.52      4.42 o 
   3   7   8      308.25      305.44      3.96 o 
   4   7   8      222.73      220.78      3.27 o 
   5   7   8        0.70        1.06      0.74 o 
   6   7   8       58.73       53.97      1.80 o 
   7   7   8      419.88      428.03      5.19 o 
   8   7   8       60.50       50.78      1.69 o 
   9   7   8      102.08      100.13      6.43 o 
  10   7   8       28.50       27.09      1.09 o 
   0   8   8       71.37       68.62      2.30 o 
   1   8   8       22.93       22.67      1.01 o 
   2   8   8       92.87       87.35      2.06 o 
   3   8   8      215.83      210.85      2.93 o 
   4   8   8      233.76      231.10      3.41 o 
   5   8   8      219.60      212.81      2.54 o 
   6   8   8        2.21        1.94      0.41 o 
   7   8   8        8.74        6.76      0.52 o 
   8   8   8        3.70        5.36      0.51 o 
   1   9   8       43.49       42.41      1.19 o 
   2   9   8        6.59        6.31      0.58 o 
   3   9   8       64.51       55.84      1.22 o 
   4   9   8       29.46       27.41      0.78 o 
   5   9   8        0.02        0.84      0.28 o 
   6   9   8       23.49       21.76      0.68 o 
   0  10   8        0.78        0.63      0.39 o 
   1  10   8        4.14        4.51      0.89 o 
   2  10   8        8.57        8.48      0.69 o 
   1   1   9      102.56       96.12      3.74 o 
   2   1   9      242.26      255.65      5.53 o 
   3   1   9      511.95      561.58     11.69 o 
   4   1   9       12.72       16.06      1.52 o 
   5   1   9      106.83      112.32      1.71 o 
   6   1   9       13.01       10.49      0.78 o 
   7   1   9       19.78       22.56      1.28 o 
   8   1   9      259.57      261.86      4.35 o 
   9   1   9      228.64      219.22      3.18 o 
  10   1   9       23.58       25.53      1.09 o 
  11   1   9      208.06      218.62      3.09 o 
  12   1   9       12.28       10.49      0.67 o 
  13   1   9       24.74       25.22      0.74 o 
   0   2   9      243.93      258.84      4.85 o 
   1   2   9      293.38      295.65      4.12 o 
   2   2   9      248.94      239.61      5.01 o 
   3   2   9      184.15      174.33      4.97 o 
   4   2   9       42.59       45.18      1.18 o 
   5   2   9      335.31      320.79      4.32 o 
   6   2   9      176.80      187.30      2.29 o 
   7   2   9     1905.06     1926.75     16.26 o 
   8   2   9       48.52       46.60      1.76 o 
   9   2   9        1.80        3.18      0.64 o 
  10   2   9       46.17       51.94      3.56 o 
  11   2   9      928.32      943.12      6.34 o 
  12   2   9      284.09      292.15      2.40 o 
  13   2   9      430.58      446.27      9.40 o 
   1   3   9        0.25        0.96      0.52 o 
   2   3   9        0.28        0.78      0.38 o 
   3   3   9      156.99      162.94      2.59 o 
   4   3   9      368.85      355.70      3.49 o 
   5   3   9       15.40       11.72      0.81 o 
   6   3   9      125.10      132.22      2.37 o 
   7   3   9       26.80       36.07      1.44 o 
   8   3   9        0.00        1.03      0.55 o 
   9   3   9      270.54      266.48      3.08 o 
  10   3   9       23.92       18.75      0.79 o 
  11   3   9      453.56      472.14      3.81 o 
  12   3   9       43.75       38.08      1.01 o 
  13   3   9       49.50       46.70      1.97 o 
   0   4   9      684.59      669.78      8.57 o 
   1   4   9     2002.09     1986.71     23.09 o 
   2   4   9      126.34      128.55      2.30 o 
   3   4   9       33.52       40.62      2.05 o 
   4   4   9      631.89      593.28      6.82 o 
   5   4   9      424.16      362.48      4.36 o 
   6   4   9      222.22      229.37      3.12 o 
   7   4   9       71.81       68.28      1.92 o 
   8   4   9       16.30       16.67      1.12 o 
   9   4   9        3.58        4.74      0.95 o 
  10   4   9       83.10       88.74      1.89 o 
  11   4   9      322.23      357.68      4.28 o 
  12   4   9       57.95       63.64      1.46 o 
   1   5   9      231.48      225.82      4.51 o 
   2   5   9      218.39      226.65      5.74 o 
   3   5   9       47.33       43.50      1.71 o 
   4   5   9      204.53      182.31      3.41 o 
   5   5   9       53.85       53.17      1.65 o 
   6   5   9       24.71       15.94      0.99 o 
   7   5   9       20.34       29.90      1.43 o 
   8   5   9        0.73        0.61      0.48 o 
   9   5   9       54.67       59.53      2.02 o 
  10   5   9        1.36        2.43      0.41 o 
  11   5   9      178.34      187.73      3.20 o 
   0   6   9     1891.69     1851.31     16.49 o 
   1   6   9       13.52       19.80      1.37 o 
   2   6   9       15.71       20.29      1.68 o 
   3   6   9       82.32       81.35      2.78 o 
   4   6   9      295.85      288.77      3.55 o 
   5   6   9        1.16        0.65      0.54 o 
   6   6   9        4.95        3.56      0.63 o 
   7   6   9       22.44       24.34      1.23 o 
   8   6   9        0.34        0.72      0.49 o 
   9   6   9       19.14       17.83      0.83 o 
  10   6   9      126.37      131.26      2.48 o 
   1   7   9      716.71      765.44      5.40 o 
   2   7   9       52.87       56.53      1.54 o 
   3   7   9      271.76      296.53      3.28 o 
   4   7   9        3.00        2.57      0.56 o 
   5   7   9       79.56       72.01      2.01 o 
   6   7   9       61.31       63.03      1.76 o 
   7   7   9       10.10       12.81      0.98 o 
   8   7   9       22.36       21.23      1.25 o 
   9   7   9        4.66        3.41      0.55 o 
   0   8   9        6.91        7.41      0.90 o 
   1   8   9       55.07       56.72      1.49 o 
   2   8   9       36.38       30.71      1.13 o 
   3   8   9       43.34       42.11      1.15 o 
   4   8   9      112.91      105.39      1.84 o 
   5   8   9      105.71       94.89      1.85 o 
   6   8   9       33.39       33.49      1.07 o 
   7   8   9        4.82        5.83      0.54 o 
   1   9   9      185.33      174.93      2.53 o 
   2   9   9        2.06        1.60      0.32 o 
   3   9   9      323.94      301.84      4.56 o 
   4   9   9      436.50      438.00      3.79 o 
   5   9   9      378.93      345.54     13.79 o 
   0   0  10      198.81      223.85      6.46 o 
   1   0  10       13.89       13.26      1.09 o 
   2   0  10      172.32      158.12      3.24 o 
   3   0  10      301.77      318.81      5.08 o 
   4   0  10      301.86      282.96      4.19 o 
   5   0  10       15.30       17.41      1.01 o 
   6   0  10      516.95      526.68      5.87 o 
   7   0  10      107.72      106.37      3.14 o 
   8   0  10      473.45      466.77      9.14 o 
   9   0  10       52.21       52.71      2.12 o 
  10   0  10        4.40        4.63      0.88 o 
  11   0  10      255.29      254.58      4.38 o 
  12   0  10       25.04       24.40      1.74 o 
   1   1  10        1.09        2.49      0.55 o 
   2   1  10       41.76       44.56      1.33 o 
   3   1  10      147.27      162.39      2.34 o 
   4   1  10       57.12       54.69      1.32 o 
   5   1  10      210.77      219.06      2.48 o 
   6   1  10       87.73       88.45      1.72 o 
   7   1  10      133.51      126.24      2.21 o 
   8   1  10       15.73       17.22      1.10 o 
   9   1  10       53.73       52.78      1.64 o 
  10   1  10        0.01        0.26      0.48 o 
  11   1  10       23.28       23.80      0.84 o 
  12   1  10       21.25       22.63      0.81 o 
   0   2  10       44.84       42.11      1.77 o 
   1   2  10      605.32      596.55      5.27 o 
   2   2  10        0.50        1.43      0.66 o 
   3   2  10      266.62      290.11      3.43 o 
   4   2  10      700.89      681.50      5.57 o 
   5   2  10      130.53      102.56      1.94 o 
   6   2  10      321.99      295.68      3.63 o 
   7   2  10      197.90      209.09      3.02 o 
   8   2  10        8.14        5.64      0.66 o 
   9   2  10      407.92      423.47      5.30 o 
  10   2  10       20.22       23.19      0.83 o 
  11   2  10       84.65       90.26      1.52 o 
  12   2  10        2.27        5.12      0.86 o 
   1   3  10     3110.41     3066.43     16.16 o 
   2   3  10      233.32      237.81      3.42 o 
   3   3  10       55.95       59.41      1.81 o 
   4   3  10       11.87       15.12      1.03 o 
   5   3  10      811.36      849.79      7.78 o 
   6   3  10       30.02       28.46      1.19 o 
   7   3  10     1291.82     1187.98      8.95 o 
   8   3  10      493.06      527.74      9.89 o 
   9   3  10      335.73      327.62      5.56 o 
  10   3  10       13.39       12.19      0.76 o 
  11   3  10      631.38      620.32      8.15 o 
  12   3  10       52.53       42.43      1.99 o 
   0   4  10     2062.65     1944.37     12.29 o 
   1   4  10        0.38        1.56      0.65 o 
   2   4  10        0.41        1.27      0.64 o 
   3   4  10      560.91      551.32      5.48 o 
   4   4  10       25.26       17.62      1.08 o 
   5   4  10      232.69      211.49      3.37 o 
   6   4  10      224.38      188.28      3.13 o 
   7   4  10      346.18      359.28      5.65 o 
   8   4  10        0.03        1.46      0.77 o 
   9   4  10        8.11        9.79      0.93 o 
  10   4  10      193.62      209.41      2.86 o 
  11   4  10       13.61       17.45      3.54 o 
   1   5  10      757.18      758.58      8.20 o 
   2   5  10        0.20        1.20      0.83 o 
   3   5  10       10.82       10.15      0.83 o 
   4   5  10        0.01        0.83      0.66 o 
   5   5  10       77.00       73.45      1.89 o 
   6   5  10      102.95      116.05      3.99 o 
   7   5  10      187.13      188.46      4.23 o 
   8   5  10       39.91       30.64      1.30 o 
   9   5  10        0.17       -0.02      0.41 o 
  10   5  10        2.19        2.58      0.34 o 
   0   6  10       21.02       22.01      1.98 o 
   1   6  10        9.26        9.58      1.30 o 
   2   6  10        1.56        1.57      0.94 o 
   3   6  10        2.84        4.18      0.93 o 
   4   6  10        8.16        9.01      1.07 o 
   5   6  10        0.00        0.72      0.69 o 
   6   6  10        2.58        3.87      0.70 o 
   7   6  10       11.20       11.11      1.12 o 
   8   6  10       60.91       58.20      2.20 o 
   9   6  10       20.42       15.24      0.66 o 
   1   7  10       72.64       76.62      2.14 o 
   2   7  10       74.30       82.08      1.89 o 
   3   7  10       57.26       60.61      1.86 o 
   4   7  10        7.00        8.36      0.82 o 
   5   7  10        0.98        1.15      0.66 o 
   6   7  10       41.21       40.99      1.48 o 
   7   7  10        0.19        0.71      0.51 o 
   8   7  10       65.59       63.69      2.24 o 
   0   8  10      194.22      198.50      4.50 o 
   1   8  10      152.66      152.73      2.17 o 
   2   8  10       69.52       66.11      1.66 o 
   3   8  10      174.56      159.71      2.35 o 
   4   8  10      145.43      162.29      2.59 o 
   5   8  10      124.54      121.18      2.14 o 
   6   8  10        3.25        5.21      0.50 o 
   1   9  10      300.42      310.14      3.95 o 
   2   9  10      225.77      241.73      8.48 o 
   3   9  10      293.60      279.89     14.77 o 
   1   1  11       25.20       27.19      1.04 o 
   2   1  11        8.26       10.04      0.78 o 
   3   1  11      508.24      548.59      4.80 o 
   4   1  11      108.54       98.24      1.80 o 
   5   1  11      226.25      215.33      2.67 o 
   6   1  11       51.98       58.77      1.44 o 
   7   1  11        5.29        7.05      0.80 o 
   8   1  11       56.07       57.11      1.70 o 
   9   1  11      290.88      285.07      4.98 o 
  10   1  11       39.48       47.11      1.21 o 
  11   1  11      222.05      227.86      3.78 o 
  12   1  11       11.59       11.91      0.75 o 
   0   2  11       31.05       31.16      1.88 o 
   1   2  11        2.63        3.87      0.63 o 
   2   2  11      764.14      787.87      7.11 o 
   3   2  11       57.47       52.12      1.94 o 
   4   2  11      265.19      245.32      2.98 o 
   5   2  11       83.55       71.51      1.65 o 
   6   2  11       18.86       20.42      1.06 o 
   7   2  11        1.50        2.48      0.75 o 
   8   2  11      415.43      406.59      4.82 o 
   9   2  11      270.90      282.77      3.34 o 
  10   2  11      144.57      140.72      2.48 o 
  11   2  11       16.86       21.40      0.97 o 
   1   3  11      495.71      464.70      4.78 o 
   2   3  11      880.31      908.01      7.79 o 
   3   3  11      296.81      301.75      4.00 o 
   4   3  11      248.06      236.04      3.57 o 
   5   3  11        3.93        3.40      0.67 o 
   6   3  11       15.58       26.69      1.28 o 
   7   3  11       26.90       33.35      1.87 o 
   8   3  11      480.75      466.79      9.08 o 
   9   3  11        2.70        1.84      0.93 o 
  10   3  11      124.87      121.59      6.16 o 
  11   3  11       18.23       14.93      0.77 o 
   0   4  11     1970.17     1998.02     15.83 o 
   1   4  11       18.48       20.58      1.26 o 
   2   4  11      164.03      175.44      3.38 o 
   3   4  11        6.66        8.41      0.79 o 
   4   4  11       11.15        7.55      0.76 o 
   5   4  11        9.35        9.83      0.88 o 
   6   4  11      738.03      736.22      8.09 o 
   7   4  11      358.62      368.68      5.34 o 
   8   4  11        1.45        1.75      0.68 o 
   9   4  11       11.33       11.14      0.91 o 
  10   4  11       12.95       11.77      0.75 o 
   1   5  11      105.41      105.15      3.16 o 
   2   5  11        6.99        8.47      0.79 o 
   3   5  11      470.23      483.39      6.20 o 
   4   5  11        7.04        8.34      1.09 o 
   5   5  11      287.59      283.11      3.80 o 
   6   5  11       67.92       78.11      2.12 o 
   7   5  11      306.55      290.99      5.86 o 
   8   5  11       52.16       51.43      1.17 o 
   9   5  11        0.15        0.81      0.37 o 
   0   6  11      273.28      266.84      4.48 o 
   1   6  11      184.65      182.51      2.54 o 
   2   6  11        5.58        6.31      0.80 o 
   3   6  11       33.70       35.31      2.37 o 
   4   6  11        0.84        1.35      0.67 o 
   5   6  11       11.84       12.82      0.96 o 
   6   6  11       14.66       16.50      1.18 o 
   7   6  11        0.43        0.24      0.74 o 
   8   6  11      111.29      107.71      2.37 o 
   1   7  11       27.02       29.01      1.09 o 
   2   7  11       15.16       12.09      0.91 o 
   3   7  11        0.00        0.63      0.56 o 
   4   7  11      206.10      237.79      2.91 o 
   5   7  11       47.84       45.39      1.49 o 
   6   7  11        0.00        0.10      0.77 o 
   7   7  11      143.92      130.39      4.88 o 
   0   8  11        5.44        9.12      0.86 o 
   1   8  11       59.83       62.26      1.61 o 
   2   8  11        1.27        2.61      0.43 o 
   3   8  11      117.81      107.81      2.78 o 
   4   8  11      178.76      206.43      4.10 o 
   0   0  12        0.38       -0.49      0.96 o 
   1   0  12      330.91      326.10      5.85 o 
   2   0  12      383.88      391.62      7.91 o 
   3   0  12      171.49      188.95      3.47 o 
   4   0  12      144.30      132.85      2.95 o 
   5   0  12       66.45       55.19      1.94 o 
   6   0  12       93.91      104.83      3.02 o 
   7   0  12      186.21      197.05      8.89 o 
   8   0  12      480.66      448.66      5.48 o 
   9   0  12      263.17      272.07      4.19 o 
  10   0  12        2.37        2.60      0.60 o 
  11   0  12       90.53       97.70      2.66 o 
   1   1  12     1663.99     1662.38     12.65 o 
   2   1  12       24.18       21.52      1.01 o 
   3   1  12      136.47      131.40      2.42 o 
   4   1  12      594.76      590.00      4.40 o 
   5   1  12       17.16       21.29      0.92 o 
   6   1  12       86.28       86.25      2.17 o 
   7   1  12      141.20      130.66      2.86 o 
   8   1  12        2.51        1.87      0.64 o 
   9   1  12        5.14        8.77      0.57 o 
  10   1  12        1.26        1.24      0.32 o 
  11   1  12        1.48        1.63      0.43 o 
   0   2  12     1709.65     1687.99     22.09 o 
   1   2  12        5.94        7.00      0.82 o 
   2   2  12       31.53       32.85      1.88 o 
   3   2  12      401.49      389.32      4.52 o 
   4   2  12      180.99      161.74      2.83 o 
   5   2  12       30.83       27.90      1.33 o 
   6   2  12       27.57       19.10      1.27 o 
   7   2  12       26.88       27.06      1.62 o 
   8   2  12        4.45        5.57      0.69 o 
   9   2  12       29.83       39.28      1.08 o 
  10   2  12      157.60      171.58      3.96 o 
   1   3  12       58.68       65.20      2.01 o 
   2   3  12      105.20      114.19      2.64 o 
   3   3  12        3.53        4.61      0.77 o 
   4   3  12       65.01       64.74      1.87 o 
   5   3  12        5.61        6.85      0.94 o 
   6   3  12        1.28        2.29      0.74 o 
   7   3  12      169.13      159.35      5.36 o 
   8   3  12       45.35       37.41      1.62 o 
   9   3  12      131.53      134.71      2.92 o 
  10   3  12        1.64        0.73      0.37 o 
   0   4  12       12.88        8.47      1.97 o 
   1   4  12        3.84        3.45      0.83 o 
   2   4  12       39.67       36.64      1.58 o 
   3   4  12      127.02      130.73      3.32 o 
   4   4  12      137.71      138.82      2.87 o 
   5   4  12       26.31       33.57      1.55 o 
   6   4  12      575.56      587.41      6.46 o 
   7   4  12       87.44       87.97      2.48 o 
   8   4  12      135.37      133.39      3.43 o 
   9   4  12        5.14        6.48      0.54 o 
   1   5  12      539.16      561.47      5.00 o 
   2   5  12        0.02        0.89      0.61 o 
   3   5  12      123.86      130.25      3.07 o 
   4   5  12        1.77        1.59      0.60 o 
   5   5  12      395.62      411.48      4.40 o 
   6   5  12        8.67        9.71      1.03 o 
   7   5  12      102.47      104.47      2.35 o 
   8   5  12        0.02        0.85      0.55 o 
   0   6  12      654.47      644.16      5.73 o 
   1   6  12       40.58       44.18      1.24 o 
   2   6  12        5.49        4.58      0.58 o 
   3   6  12       25.00       25.04      1.21 o 
   4   6  12      333.65      351.84      3.86 o 
   5   6  12       91.55       97.96      1.58 o 
   6   6  12       20.40       22.66      1.40 o 
   7   6  12      209.92      197.80      3.16 o 
   1   7  12        8.16        6.61      0.75 o 
   2   7  12       29.96       37.00      1.14 o 
   3   7  12       41.83       53.61      1.28 o 
   4   7  12      178.15      179.76      2.59 o 
   5   7  12        3.74        3.94      0.81 o 
   0   8  12        4.11        3.87      0.70 o 
   1   8  12       27.12       29.10      1.53 o 
   1   1  13      925.42      939.74     12.60 o 
   2   1  13      284.53      304.47      3.65 o 
   3   1  13      269.50      285.63      3.98 o 
   4   1  13      187.30      189.75      2.98 o 
   5   1  13       49.61       41.70      1.68 o 
   6   1  13       59.00       53.78      2.15 o 
   7   1  13      143.63      141.71      2.98 o 
   8   1  13        1.10        1.23      0.42 o 
   9   1  13      124.60       96.57      3.92 o 
  10   1  13        4.00        3.38      0.64 o 
   0   2  13      326.07      342.31      8.84 o 
   1   2  13      617.99      646.48     11.58 o 
   2   2  13        0.91        1.28      0.74 o 
   3   2  13      169.97      173.17      3.72 o 
   4   2  13      156.54      162.28      3.16 o 
   5   2  13        0.02        1.08      0.70 o 
   6   2  13      327.92      313.66      8.10 o 
   7   2  13        6.35        8.15      0.79 o 
   8   2  13       50.61       43.21      1.36 o 
   9   2  13      240.63      230.38      8.77 o 
   1   3  13        7.59        8.90      1.32 o 
   2   3  13       27.04       27.19      1.61 o 
   3   3  13        8.09        7.74      1.07 o 
   4   3  13        0.02        0.13      0.73 o 
   5   3  13        7.72        7.12      0.86 o 
   6   3  13       36.18       33.22      1.63 o 
   7   3  13        1.45        0.17      0.63 o 
   8   3  13       14.38       13.49      0.89 o 
   9   3  13        1.31        2.05      0.44 o 
   0   4  13        7.60        5.26      1.69 o 
   1   4  13        0.29        1.18      0.62 o 
   2   4  13       16.90       21.17      1.37 o 
   3   4  13      156.95      156.15      3.29 o 
   4   4  13       40.79       40.77      1.74 o 
   5   4  13       31.15       33.68      1.51 o 
   6   4  13      190.52      183.90      3.97 o 
   7   4  13       26.55       22.79      1.16 o 
   8   4  13        4.00        2.58      0.40 o 
   1   5  13      370.50      392.74      3.65 o 
   2   5  13       34.08       37.96      1.36 o 
   3   5  13       27.02       25.72      1.02 o 
   4   5  13        6.44        3.49      0.51 o 
   5   5  13       81.49       87.79      2.23 o 
   6   5  13      243.89      238.09      3.25 o 
   7   5  13      363.25      353.95      6.07 o 
   0   6  13       15.73       11.08      1.64 o 
   1   6  13       15.65       16.50      0.61 o 
   2   6  13      251.77      277.38      2.68 o 
   3   6  13       45.58       41.62      0.91 o 
   4   6  13       86.36      104.98      1.97 o 
   5   6  13       54.76       66.66      1.87 o 
   1   7  13       51.95       57.12      1.59 o 
   2   7  13       86.24       82.08      1.71 o 
   0   0  14      394.85      415.99      6.32 o 
   1   0  14      324.53      339.86      5.85 o 
   2   0  14        9.78        8.22      1.26 o 
   3   0  14     2894.93     2952.27     23.23 o 
   4   0  14       35.19       46.25      2.86 o 
   5   0  14        1.29        1.07      1.37 o 
   6   0  14      257.78      254.91      6.89 o 
   7   0  14       46.50       47.92      2.83 o 
   8   0  14        3.03        3.35      0.56 o 
   1   1  14      146.84      150.24      2.38 o 
   2   1  14      111.29      116.84      2.43 o 
   3   1  14      164.57      172.03      2.80 o 
   4   1  14      196.92      218.11      3.88 o 
   5   1  14       10.18       14.37      0.97 o 
   6   1  14        1.13        0.99      0.83 o 
   7   1  14       58.62       53.81      2.09 o 
   8   1  14      298.99      301.08      3.74 o 
   0   2  14      141.65      143.54      5.08 o 
   1   2  14       20.71       20.84      1.35 o 
   2   2  14      421.10      435.29      5.18 o 
   3   2  14      195.50      206.19      3.64 o 
   4   2  14        5.10        5.96      0.88 o 
   5   2  14        6.79        4.90      0.80 o 
   6   2  14        2.61        3.38      1.03 o 
   7   2  14      104.32       99.97      2.70 o 
   8   2  14        0.74        0.94      0.41 o 
   1   3  14      411.57      428.88      5.22 o 
   2   3  14       29.22       26.56      1.37 o 
   3   3  14      106.31      114.78      2.84 o 
   4   3  14       13.71       13.44      1.03 o 
   5   3  14        0.29       -0.11      0.72 o 
   6   3  14       33.01       25.87      1.72 o 
   7   3  14       21.63       21.59      1.21 o 
   0   4  14       70.54       72.74      2.56 o 
   1   4  14        9.79       12.53      0.84 o 
   2   4  14      205.95      213.33      2.86 o 
   3   4  14       71.90       78.17      2.00 o 
   4   4  14        7.58        8.24      0.61 o 
   5   4  14       22.54       25.25      1.19 o 
   6   4  14        2.77        2.49      0.52 o 
   1   5  14        0.08        0.92      0.47 o 
   2   5  14        0.03        0.80      0.36 o 
   3   5  14       38.09       45.71      0.99 o 
   4   5  14      114.12      112.79      3.00 o 
   5   5  14      176.60      175.29      3.05 o 
   0   6  14       41.74       45.43      2.07 o 
   1   6  14        6.49        5.88      0.69 o 
   2   6  14        1.23        1.08      0.72 o 
   1   1  15      695.63      706.14      4.50 o 
   2   1  15      154.42      161.18      2.40 o 
   3   1  15      281.92      288.74      3.90 o 
   4   1  15       20.91       19.17      1.11 o 
   5   1  15      325.07      311.02      7.43 o 
   6   1  15       78.58       76.59      3.34 o 
   0   2  15      164.84      176.59      4.24 o 
   1   2  15        0.72        0.73      0.51 o 
   2   2  15      105.18      100.47      2.33 o 
   3   2  15      223.65      222.14      3.36 o 
   4   2  15        0.89        2.11      0.60 o 
   5   2  15        0.08        0.58      0.63 o 
   6   2  15       53.46       52.60      1.75 o 
   1   3  15       54.88       55.94      1.39 o 
   2   3  15       14.40       15.52      0.96 o 
   3   3  15        1.62        1.55      0.52 o 
   4   3  15      103.21       98.45      2.58 o 
   5   3  15        1.45        2.64      0.52 o 
   0   4  15       25.02       26.54      1.80 o 
   1   4  15       14.34       13.05      0.79 o 
   2   4  15      157.94      171.11      2.05 o 
   3   4  15        6.13        6.39      0.49 o 
   4   4  15       97.22      102.39      2.10 o 
   1   5  15        9.11        8.14      0.91 o 
   0   0  16      949.03      877.71      8.05 o 
   1   0  16      191.57      171.27      2.48 o 
   2   0  16        0.67        1.12      0.75 o 
   3   0  16       48.47       50.83      2.43 o 
   4   0  16      313.76      290.88      5.43 o 
   1   1  16       51.09       49.09      1.56 o 
   2   1  16       84.15       79.68      1.57 o 
   3   1  16       18.85       18.41      0.79 o 
   4   1  16       36.88       29.21      1.23 o 
   0   2  16       23.43       22.52      1.59 o 
   1   2  16       79.39       75.82      1.90 o 
   2   2  16       61.11       57.60      1.88 o 
   3   2  16      240.41      209.52      7.45 o 
   1   3  16       35.26       39.91      1.22 o 
   2   3  16       58.49       60.57      1.40 o 
                                                 
